# Supplementary material for: Acoustic pipette and biofunctional elastomeric microparticle system for rapid picomolar-level biomolecule detection in whole blood
Source: Sci Adv. 2024 Oct 16;10(42):eado9018. doi: 10.1126/sciadv.ado9018 (PMC11482303; doi:10.1126/sciadv.ado9018)
Supplement: Supplementary file 2 — Movie S1 [file sciadv.ado9018_movie_s1.zip]

Archive with 1 entries (1 files):
- ado9018_movie_s1.mp4
