# Supplementary material for: Acoustic pipette and biofunctional elastomeric microparticle system for rapid picomolar-level biomolecule detection in whole blood
Source: Sci Adv. 2024 Oct 16;10(42):eado9018. doi: 10.1126/sciadv.ado9018 (PMC11482303; doi:10.1126/sciadv.ado9018)
Supplement: Supplementary file 3 — STL files S1 to S11 [file sciadv.ado9018_supplementary_stl_s1_to_s11.zip]

Archive with 11 entries (11 files):
- ado9018_Supplementary_STL_s3.stl
- ado9018_Supplementary_STL_s6.stl
- ado9018_Supplementary_STL_s11.stl
- ado9018_Supplementary_STL_s5.stl
- ado9018_Supplementary_STL_s4.stl
- ado9018_Supplementary_STL_s1.stl
- ado9018_Supplementary_STL_s10.stl
- ado9018_Supplementary_STL_s2.stl
- ado9018_Supplementary_STL_s7.stl
- ado9018_Supplementary_STL_s9.stl
- ado9018_Supplementary_STL_s8.stl
